# Supplementary material for: Hemoparasites in Wild Birds: A Systematic Review of Their Ecology and Clinical Implications
Source: Animals (Basel). 2025 Sep 1;15(17):2570. doi: 10.3390/ani15172570 (PMC12427399; doi:10.3390/ani15172570)
Supplement: Supplementary file 1 [file animals-15-02570-s001.zip]

Archive with 2 entries (2 files):
- animals-3810566-supplementary/animals-3810566 Supplementary Table S1.xlsx
- animals-3810566-supplementary/animals-3810566-supplementary Table S2.pdf
