# Supplementary material for: Hemoparasites in Wild Birds: A Systematic Review of Their Ecology and Clinical Implications
Source: Animals (Basel). 2025 Sep 1;15(17):2570. doi: 10.3390/ani15172570 (PMC12427399; doi:10.3390/ani15172570)
Supplement: Supplementary file 1 [file animals-15-02570-s001.zip › animals-3810566-supplementary/animals-3810566 Supplementary Table S1.xlsx]

## Sheet: Supplementary Table 1
Taxonomic Order	Taxonomix Family	Species	Number of studies that included this species
Accipitriformes	Cathartidae	Gymnogyps californianus	1
	Accipitridae	Accipiter badius	3
		Accipiter francesii	1
		Accipiter gentilis	6
		Accipiter gularis	2
		Accipiter nisus	11
		Accipiter soloensis	1
		Accipiter striatus	2
		Accipiter tachiro	1
		Accipiter trivigatus	1
		Accipiter virgatus	1
		Aegypius monachus	2
		Aquila chrysaetos	2
		Aquila clanga	2
		Aquila fasciata	1
		Aquila heliaca	2
		Aquila nipalensis	1
		Aquila pomarina	2
		Aquila rapax	1
		Butastur indicus	1
		Butastur liventer	1
		Buteo albonotatus	1
		Buteo brachyurus	2
		Buteo buteo	8
		Buteo japonicus	1
		Buteo magnirostris	1
		Buteo rufinus	1
		Buteo rufofuscus	1
		Circaetus gallicus	2
		Circus aeruginosus	1
		Circus cyaneus	2
		Circus macrourus	1
		Circus melanoleucos	1
		Circus pygargus	1
		Elanus caeruleus	1
		Geranoartus albicaudatus	1
		Geranospiza caerulescens	1
		Gypaetus barbatus	1
		Gyps fulvus	2
		Gyps himalayansis	1
		Gyps ruppellii	1
		Haliaeetus albicilla	2
		Haliaeetus leucogaster	1
		Haliastur indus	1
		Harpagus diodon	1
		Harpia harpyja	1
		Heterospizias meridionalis	2
		Hieraaetus pennatus	2
		Ictinea plumbea	1
		Lophoaetus occipitalis	1
		Milvus migrans	6
		Milvus milvus	5
		Neophron percnopterus	3
		Pernis apivorus	2
		Pernis ptilorhyncus	1
		Rhostramus sociabilis	1
		Rupornis magnirostris	2
		Spizaetus alboniger	1
		Spizaetus cirrhatus	3
		Spizaetus nipalensis	2
		Clanga pomarina	1
		Aviceda cuculoides	1
		Aviceda jerdoni	1
		Aviceda leuphotes	1
		Spilornis cheela	1
	Pandonidae	Pandion haliaetus	1
Anseriformes	Anatidae	Aix sponsa	1
		Aizas querquedula	1
		Anas acuta	6
		Anas americana	2
		Anas capensis	1
		Anas clypeata	2
		Anas crecca	6
		Anas discors	1
		Anas falcata	1
		Anas flavirostris	1
		Anas penelope	1
		Anas platyrhynchos	7
		Anas poecilorhyncha	2
		Anas querquedula	1
		Anas rubripes	2
		Anas strepera	3
		Anas undulata	1
		Anser anser	2
		Anser caerulescens	1
		Aythya affinis	2
		Aythya americana	2
		Aythya collaris	1
		Aythya ferina	3
		Aythya fuligula	1
		Aythya nyroca	1
		Aythya valisineria	1
		Branta canadensis	3
		Bucephala Islandica	1
		Cignus atratus	1
		Cygnus atratus	1
		Cygnus buccinator	1
		Cygnus olor	2
		Dendrocygna autumnalis	1
		Histrionicus Histrionicus	1
		Hymenolaimus malacorhynchos	1
		Melanitta americana	1
		Melanitta stejnegeri	1
		Mergus serrator	1
		Neochen jubata	1
		Netta rufina	1
		Nettapus coromandelianus	1
		Olor buccinator	2
		Spatula clypeata	1
		Tadorna ferruginea	1
		Tadorna tadorna	1
	Dendrocygnidae	Dendrocygna bicolor	2
	Dendrocygnidae	Dendrocygna javanica	1
Apodiformes	Apodidae	Apus apus	1
		Apus unicolor	1
		Collocalia linchi	1
	Muscicapidae	Erithacus rubecula	7
	Trochilidae	Adelomyia melanogenys	1
		Aglaeactis cupripennis	1
		Amazilia amabilis	1
		Amazilia edward	1
		Amazilia fimbriata	1
		Amazilia tzacatl	1
		Amazilia versicolor	1
		Anthracothorax nigricollis	1
		Campylopterus largipennis	1
		Chalcostigma herrani	1
		Chalcostigma heteropogon	1
		Chalybura buffonii	2
		Chlorestes notata	1
		Chlorostilbon mellisugus	1
		Coeligena helianthea	1
		Coeligena lutetiae	1
		Coeligena torquata	1
		Colibri coruscans	1
		Dmorphila julie	1
		Ensifera ensifera	1
		Eriocnemis cupreoventris	1
		Eriocnemis derbyi	1
		Eriocnemis mosquera	1
		Eriocnemis vestita	1
		Eutoxeres aquila	1
		Eutoxeres condamini	1
		Glaucis hirsutus	2
		Heliangelus amethysticollis	1
		Heliangelus exortis	1
		Heliodoxa rubinoides	1
		Heliodoxa schreibersii	1
		Heliomaster longirostris	1
		Lafresnaya lafresnayi	1
		Leucippus fallax (Bourcier, 1843)	1
		Metallura tyrianthina	1
		Metallura williami	1
		Opisthoprora euryptera	1
		Oxypogon guerinii	1
		Phaeochroa cuvierii	1
		Phaethornis anthopilus	1
		Phaethornis augusti	1
		Phaethornis griseogularis	1
		Phaethornis guy	1
		Phaethornis hispidus	1
		Phaethornis malaris	1
		Phaethornis syrmatophorus	1
		Polytmus guainumbi	1
		Pterophanes cyanopterus	1
		Ramphomicron microrhynchum	1
		Thalurania furcata	1
		Threnetes niger	1
Apterygiformes	Apterygidae	Apteryx mantelli	1
Bucerotiformes	Bucerotidae	Ceratogymna atrata	1
		Tockus deckeni	1
	Phoeniculidae	Phoeniculus purpureus	2
	Upupidae	Upupa africana	1
		Upupa epops	2
Caprimulgiformes	Caprimulgidae	Caprimulgus aegyptius	1
		Caprimulgus affinis	1
		Caprimulgus climacurus	1
		Caprimulgus enarratus	1
		Caprimulgus europeaus	2
		Caprimulgus indicus	3
		Caprimulgus inornatus	1
		Caprimulgus longirostris	1
		Caprimulgus nigrescens	1
		Caprimulgus poliocephalus	1
		Caprimulgus rugigena	1
		Caprimulgus vociferus	2
		Eurostopodus macrotis	1
		Hydropsalis parvula	1
		Macrodipteryx longipennis	1
		Nyctidromus albicollis	7
	Podargidae	Podargus strigoides	3
Cariamiformes	Cariamidae	Cariama cristata	1
Cathartiformes	Cathartidae	Coragyps atratus	1
Charadriiformes	Alcidae	Alle alle	1
		Synthliboramphus antiquus	5
	Burhinidae	Burhinus bistriatus	1
		Burhinus senegalensis	1
	Charadriidae	Charadrius alexandrinus	2
		Charadrius dubius	2
		Charadrius hziaticula	1
		Charadrius javanicus	1
		Charadrius marginatus	1
		Charadrius pecuanius	1
		Charadrius placidus	1
		Charadrius thoracicus	1
		Charadrius tricollaris	1
		Chzaradrius mongolus	1
		Vanellus chilensis	1
		Vanellus cinereus	1
		Vanellus resplendens	1
		Vanellus spinosus	1
	Glareolidae	Cursorius cursor	1
	Jacanidae	Hydrophasianus chirurgus	1
	Laridae	Chlidonias hybridus	1
		Hydrocoloeus minutus	1
		Larus agrentatus	2
		Larus brunnicephalus	1
		Larus crassirostris	1
		Larus dominicanus	1
		Larus hartlaubii	1
		Larus ridibundus	4
		Larus schistisagus	1
		Larus scoresbii	1
		Rissa tridactyla	2
		Sterna albifrons	1
		Sterna bergii	1
		Sterna fuscata	1
		Sterna hirundo longipennis	1
		Sterna nilotica	1
	Recurvirostridae	Himantopus himantopus	1
		Hitnantopus bzimantopus	1
		Recurvirostra avosetta	1
	Rostratulidae	Rostratula benghalensis	1
	Scolopacidae	Actitis hypoleucos	1
		Arenaria interpres	1
		Calidris alpina	1
		Calidris ferruginea	1
		Calidris minuta	2
		Calidris temminckii	2
		Gallinago gallinago	3
		Gallinago hardwickii	1
		Gallinago inininia	1
		Gallinago megala	1
		Gallinago nigripeiznis	1
		Gallinago nobilis	1
		Gallinago solitaria	1
		Gallinago stenura	4
		Heteroscelus brevipes	1
		Limnodromous semipalmatus	1
		Limosa himosa	1
		Phalaropus lobatus	1
		Philomachus pugnax	1
		Scolopax rusticola	3
		Scopolopax minor	2
		Tringa glareola	1
		Tringa hypoleucos	1
		Tringa nebularia	1
		Tringa ochiropus	1
		Tringa stagnatihis	3
		Tringa terek	2
		Tringa totanu	2
	Stercorariidae	Stercorarius longicaudus	1
	Turnicidae	Turnix nigricollis	1
		Turnix suscicator	2
		Turnix sylvatica	1
		Turnix tanki	1
Ciconiiformes	Ciconiidae	Ciconia ciconia	2
Coliiformes	Coliidae	Colius macrourus	1
		Colius striatus	1
Columbiforme	Columbidae	Spilopelia senegalensis	2
		Aplopelia larvata	1
		Chalcophaps indica	1
		Claravis pretiosa	3
		Columba albitorques	1
		Columba arquatrixbc	1
		Columba elphinstonii	1
		Columba f. flavirostris	1
		Columba janthina janthina	1
		Columba livia	12
		Columba oenus	1
		Columba palumbus	2
		Columbina minuta	3
		Columbina passerina	2
		Columbina picui	1
		Columbina squammata	2
		Columbina talpacoti	7
		Geotrygon chiriquensis	1
		Geotrygon montana	1
		Leptotila rufaxilla (Richard & Bernard, 1792)	2
		Leptotila verreauxi	5
		Oena capensis	1
		Scardafella inca	6
		Scardafella squammata	2
		Streptopelia capicola	1
		Streptopelia chinensis	3
		Streptopelia decaocto	2
		Streptopelia lugens	2
		Streptopelia orientalis	8
		Streptopelia orientalis	1
		Streptopelia picturata	1
		Streptopelia senegalensis	1
		Streptopelia tranquebarica	2
		Streptopelia turtur	2
		Treron sieboldii	1
		Treron walia	2
		Turtur afer	2
		Turtur brehmeri	1
		Turtur tympanistria	1
		Turtur tympanistria	1
		Zenaida asiatica	1
		Zenaida auriculata	3
		Zenaida graysoni	1
		Zenaida macroura	4
Coraciiformes	Alcedinidae	Alcedo atthis	5
		Alcedo coerulescens	1
		Alcedo quadribrachys	1
		Alcedo semitorquata	1
		Alcedo vintsioides	1
		Chloroceryle aenea (Pallas, 1764)	3
		Chloroceryle amazona	1
		Chloroceryle americana	2
		Chloroceryle inda	2
		Corythornis leucogaster	1
		Corythornis madagascariensis	1
		Halcyon albiventris	1
		Halcyon cyanoventris	1
		Halcyon senegalensis	1
		Halcyon smyrnensis	1
		Ispidina lecontei	1
		Ispidina picta	2
		Megaceryle lugubris	1
		Megaceryle torquata	1
	Brachypteraciidae	Atelornis crossleyi	1
		Atelornis pittoides	1
		Brachypteracias leptosomus	1
	Coraciidae	Eurystomus orientalis	1
		Halcyon coromanda	2
	Meropidae	Merops apiaster	3
		Merops bulocki	1
		Merops mentalis	1
		Merops orientalis	1
		Merops pusillus	1
		Merops superciliosus	1
	Momotidae	Momotus momota	1
Cuculiformes	Cuculidae	Cacomantis merulinus	1
		Chrysococcyx basalis	1
		Chrysococcyx caprius	1
		Chrysococcyx cupreus	2
		Chrysococcyx klaas	1
		Clamator coromandus	1
		Clamator glandarius	1
		Coccyzus americanus	1
		Coccyzus melacoryphus	2
		Coua cristata	1
		Crotophaga ani (Linnaeus, 1758)	3
		Crotophaga sulcirostris	1
		Cuculus canurus	2
		Cuculus micropterus	1
		Cuculus poliocephalus	1
		Cuculus rochii	1
		Cuculus saturatus	2
		Cuculus solitarius	1
		Surniculus lugubris	1
Eurypygiformes	Eurypygidae	Eurypyga helias	1
Falconiformes	Falconidae	Caracara cheriway	1
		Caracara plancus	3
		Falco ardosiaceus	1
		Falco cherrug	1
		Falco chicquera	1
		Falco columbarius	1
		Falco deiroleucus	1
		Falco femoralis	1
		Falco naumanni	5
		Falco peregninus	8
		Falco rusticolus	1
		Falco sparverius	1
		Falco subbuteo	2
		Falco tinnunculus	5
		Herpetotheres cachinnans	1
		Micrastur gilvicollis	1
		Micrastur ruficollis	1
		Micrastur semitorquatus	1
		Milvago chimachima	1
		Milvago chimango	1
Galliformes	Cracidae	Mitu tuberosum	2
		Ortalis ruficada	1
		Penelope jacquacu	2
		Penelope obscura bronzina	1
		Penelope purpurascens	1
		Pipile cumanensis	1
		Pipile jacutinga	2
	Numididae	Agelastes niger	1
		Nuntida nteleagris	1
	Odontophoridae	Colinus cristatus	1
		Colinus virginianus	4
	Phasianidae	Alectoris chukar	3
		Alectoris graeca	1
		Bambushicola thoracica	1
		Callus gallus	1
		Coturnix coturnix	4
		Coturnix japonica	3
		Dendragapus obscurus	1
		Lagopus muta	1
		Lagopus mutus japonicus	1
		Lophophorus impejanus	1
		Lophophorus sclateri	1
		Lophura leucomelanos	1
		Lophura nycthemera	2
		Meleagridis gallopavo silvestris	21
		Paeo cristatus	1
		Phasianus colchicus	8
		Phasianus versicolor	2
		Symaticus soemmerringi	1
		Tetrao urogallus aquitanicus	1
		Tympanuchus cupido attwateri	1
Gaviiformes	Gaviidae	Gavia pacifica	1
		Gavia stellata	1
Gruiformes	Gruidae	Anthropodies paradisea	1
		Balearica pavanina	1
		Balearica regularum	1
		Bugeranus carunculatus	1
		Grus americana	1
		Grus antigone	1
		Grus canadensis	1
		Grus grus	1
		Grus japonensis	3
		Grus leucogeranus	1
		Grus monacha	1
		Grus nigricollis	1
		Grus vipio	2
	Psophiidae	Psophia leucoptera	2
	Rallidae	Amaurornis phoenicurus	1
		Fulica ardesiaca	1
		Fulica atra	4
		Gallicrex cinerea	1
		Gallinula chloropus	2
		Porphyrio martinicus	1
		Porphyrio porphyrio	1
		Rallus indicus	1
		Rallus rougetii	1
Passeriformes	Cettiidae	Abroscopus albogularis	2
	Acanthisittidae	Acanthisitta chloris	2
	Acanthizidae	Gerygone igata	3
	Acrocephalidae	Acrocephalus aedon	1
		Acrocephalus arundinaceus	6
		Acrocephalus dumetorum	2
		Acrocephalus melanopogone	1
		Acrocephalus orientalis	1
		Acrocephalus palustris	3
		Acrocephalus schoenobaenus	4
		Acrocephalus scirpaceus	5
		Acrocephalus stentoreus	2
		Chloropeta similisbc	1
		Hippolais calogata	1
		Hippolais icteri	1
		Hippolais icterina	1
		Hippolais polyglotta	1
		Iduna pallida	1
		Nesillas typica	1
	Aegithalidae	Aegithalos caudatus	6
		Aegithalos concinnus	2
	Alaudidae	Alauda arvensis	2
		Galerida cristata	1
		Lullula arborea	1
		Mirafra rufocinnamomea	1
	Bernieridae	Bernieria madagascariensis	1
		Oxylabes madagascariensis	1
		Xanthomixis cinereiceps	1
		Xanthomixis zosterops	1
	Bombycillidae	Bombycilla cedrorum	1
		Bombycilla garrulus	1
		Bombycilla japonica	2
	Brachypteraciidae	Geobiastes squamigera	1
	Buphagidae	Buphagus erythrorhynchus	1
	Campephagidae	Campephaga phoenicea	1
		Coracina cinerea	1
		Hemipus picatus	1
		Lalage melaschistos	1
		Pericrocotus cantonensis	1
		Pericrocotus divaricatus	1
		Pericrocotus solaris	1
	Cardinalidae	Cardinalis cardinalis	6
		Cyanoloxia rothschildii	1
		Guiraca caerulea	1
		Habia fuscicauda	1
		Passerina ciris	1
		Passerina cyanea	4
		Pheucticus ludovicianus	2
		Piranga flava	1
		Piranga olivacea	4
		Piranga rubra	4
	Certhiidae	Certhia familiaris	2
	Cettiidae	Horornis diphone	1
		Horornis fortipes	1
		Abroscopus schisticeps	1
		Abroscopus superciliaris	2
		Cettia cetti	1
		Cettia diphone	2
		Cettia squameiceps	1
	Cisticolidae	Antilophia galeata	1
		Apalis personata	1
	Cisticolidae	Apalis rufogularis	1
		Camaroptera brachyura	2
		Camaroptera chloronota	1
		Camaroptera superciliaris	1
		Cisticola anonymus	1
		Cisticola chubbi	1
		Cisticola juncidis	1
		Heliolais erythroptera	1
		Neomixis striatigula	1
		Neomixis tenella	1
		Orthotomus cuculatus	1
		Orthotomus ruficeps	1
		Orthotomus sutorius	2
		Prinia bairdii	1
	Corvidae	Corvus brachyrhynchos	1
		Corvus corax	1
		Corvus cornix	2
		Corvus corone	5
		Corvus crassirostris	1
		Corvus frugilegus	2
		Corvus hawaiiensis	2
		Corvus macrorhynchos	3
		Corvus monedula	5
		Cyanocitta cristata	3
		Cyanocorax cyanopogon	1
		Cyanocorax violaceus	1
		Cyanocorax yncas	1
		Cyanolyca viridicyanus	1
		Cyanopica cyanus	1
		Dendrocitta formosae	2
		Dendrocitta frontalis	1
		Dendrocitta vagabunda	1
		Eurocephalus ruppelli	1
		Garrulus glandarius	7
		Pica pica	5
		Pyrrhocorax pyrrhocorax	1
		Urocissa erythrorhyncha	2
	Cotingidae	Ampelion rubrocristatus	1
		Cotinga nattererii	1
		Lipaugus unirufus	1
		Pipreola chlorolepidota	1
		Pipreola riefferii	1
	Dendrocolaptidae	Dendrocincla fuliginosa	4
		Dendrocincla tyrannina	2
		Dendrocolaptes certhia	1
		Dendrocolaptes platyrostris	1
		Dendrocolaptes verthia	1
		Dendroplex picus	3
		Lepidocolaptes angustirostris	2
		Sittasomus griseicapillus	1
		Xiphorhynchus obsoletus	1
	Dicaeidae	Dicaeum ignipectus	1
	Dicruridae	Dicrurus atripennis	1
		Dicrurus forficatus	2
		Dicrurus hottentottus	1
		Dicrurus leucophaeus	1
		Dicrurus macrocercus	1
		Dicrurus modestus	1
		Dicrurus paradiseus	1
	Emberezidae	Emberiza chrysophrys	1
		Emberiza cioides	2
		Emberiza citrinella	3
		Emberiza elegans	2
		Emberiza hortulana	1
		Emberiza rustica	1
		Emberiza schoeniclus	4
		Emberiza spodocephala	3
		Emberiza tristrami	1
		Emberiza variabilis	2
		Emberiza buchanani	1
		Granativora bruniceps	1
		Granativora melanocephala	1
		Tiaris bicolor	2
	Estrildidae	Amandava subflava	1
		Cryptospiza jacksoni	1
		Estrilda atricapilla	1
		Estrilda melpoda	1
		Lonchura bicolor	1
		Lonchura leucogastroides	1
		Lonchura punctulate	1
		Mandingoa nitidula	1
		Nigrita bicolor	1
		Nigrita canicapilla	2
		Parmoptila woodhousei	1
		Pyrenestre ostrinus	1
		Spermestes bicolor	1
		Spermophaga haematina	1
	Eurylaimidae	Serilophus lunatus	1
		Smithornis rufolateralis	1
	Formicariidae	Formicarius analis	2
	Fringillidae	Cardinalis phoeniceus	2
		Carduelis cabaret	1
		Carduelis canbi	1
		Carduelis carduelis	10
		Carduelis chloris	3
		Carduelis flammea	3
		Carduelis psaltria	1
		Carduelis spinescens	1
		Carduelis spinus	6
		Carduelis tristis	2
		Carpodacus erythrinus	3
		Carpodacus mexicanus	3
		Carpodacus purpureus	2
		Chloris chloris	3
		Chloris sinica	2
		Chlorodrepanis virens	2
		Coccothraustes coccothnaustes	3
		Coccothraustes personatus	1
		Coccothraustes vespertinus	1
		Common crossbills	1
		Cyanocompsa cyanoides	2
		Eophona personata	2
		Erythrina erythrina	1
		Euphonia anneae	1
		Euphonia chlorotica	3
		Euphonia laniirostris	4
		Euphonia violacea	2
		Euphonia xanthogaster	3
		Fringilla coelebs	14
		Fringilla montifringilla	3
		Fringilla teydea	1
		Haemorhous mexicanus	3
		Hemignathus virens	1
		Himatione sanguinea	1
		Linnaria cannabina	4
		Loxia curvirostra	9
		Pitylus grossus	1
		Pyrrhula nipalensis	1
		Pyrrhula pyrrhula	9
		Serinus canarius	6
		Serinus dorsostriatus	1
		Serinus serinus	5
		Spinus spinus	7
		Spinus tristis	1
	Furnariidae	Asthenes baeri	1
		Asthenes flammulata	1
		Automolus infuscatus	1
		Automolus melanopezus	1
		Automolus ochrolaemus	2
		Cinclodes excelsior	1
		Coryphistera alaudina	1
		Cranioleuca pyrrhohia	1
		Drymornis bridgesii	1
		Furnarius rufus	1
		Glyphorynchus spirurus	2
		Hyloctistes subulatus	1
		Lepidocolaptes lacrymiger	1
		Lepidocolaptes souleyetii	1
		Leptasthenura andicola	1
		Margarornis squamiger	1
		Phacellodomus rufifrons	1
		Phylidor erythrocercum	1
		Phylidor ruficaudatum	1
		Premnoplex brunnescens	1
		Premnornis guttuligera	1
		Pseudocolaptes boissonneautii	1
		Pseudoseisura lophotes	2
		Schoeniophylax phryganophilus	6
		Sclerurus caudacutus	1
		Sclerurus mexicanus	1
		Synallaxis albescens	6
		Synallaxis azarae	1
		Synallaxis candei	1
		Synallaxis gujanensis	2
		Syndactyla ruficollis	1
		Xenops minutus	2
		Xiphocolaptes promeropirhynchus	1
		Xiphorhynchus ocellatus	1
		Xiphorhynchus picus	2
	Grallariidae	Grallaria quitensis	1
		Myrmothera campanisona	1
	Hirundinidae	Cecropis abyssinica	1
		Cecropis daurica	2
		Delichon dasypus	1
		Delichon urbicum	3
		Hirundo daurica	2
		Hirundo pyrrhonota	1
		Hirundo rupestris	1
		Hirundo rustica	9
		Neochelidon tibialis	1
		Notiochelidon murina	1
		Phedina borbonica	1
		Progne chalybea	2
		Progne tapera	1
		Psalidoprocne nitens	1
		Psalidoprocne pristoptera	7
		Riparia riparia	1
		Tachycineta bicolor	2
	Icteridae	Agelaioides badius	1
		Agelaius phoeniceus	3
		Amblycercus holosericeus	2
		Cacicus cela	3
		Cacicus chrysonotus	1
		Cacicus solitarius	1
		Gnorimopsar chopi	3
		Gymnoystax mexicans	1
		Icterus aurocapillus	1
		Icterus chrysater	2
		Icterus galbula	1
		Icterus icterus	1
		Icterus msomelas	1
		Icterus nigrogularis	4
		Icterus spurius	2
		Molothrus ater	2
		Molothrus bonariensis	1
		Molothrus rufoaxillaris	1
		Psarocolius decumanus	2
		Quiscalus mexicanus	1
		Quiscalus quiscalus	2
		Icteria virens	1
	Laniidae	Lanius bucephalus	4
		Lanius collaris	1
		Lanius collurio	4
		Lanius cristatus	1
		Lanius dorsalis	1
		Lanius excubitorius	1
		Lanius minor	1
		Lanius schach	2
		Lanius senator	1
		Lanius tigrinus	2
	Leiothrichidae	Minla cyanouroptera	1
		Minla ignotincta	2
		Minla strigula	1
		Garrulax affinis	1
		Garrulax albogularis	2
		Garrulax caerulatus	2
		Garrulax canorus	2
		Garrulax chinensis	1
		Garrulax cineraceus	1
		Garrulax delesserti	1
		Garrulax erythrocephalus	2
		Garrulax leucolophus	1
		Garrulax maesi	1
		Garrulax monileger	3
		Garrulax nuchalis	1
		Garrulax pectoralis	1
		Garrulax sannio	1
		Garrulax striatus	1
		Garrulax subunicolor	1
		Garrulax variegatum	1
		Heterophasia melanoleuca	1
		Heterophasia picaoides	1
		Liocichla phoenicea	2
		Montecincla cachinnans	1
		Montecincla fairbanki	1
		Montecincla jerdoni	1
		Montecincla meridionalis	1
		Turdoides gularis	1
		Turdoides jardeneii	1
		Turdoides striatus	1
		Leiothrix argentauris	2
		Leiothrix lutea	4
	Locustellidae	Bradypterus baboecala	1
		Bradypterus cinnamomeus	1
		Dromaeocercus brunneus	1
		Helopsaltes fasciolatus	1
		Locustella evia	1
		Locustella fluviatilis	2
		Locustella naevia	1
		Schoenicola platyurus	1
	Macrosphenidae	Hylia prasina	1
		Macrosphenus flavicans	1
		Sylvietta leucophrys	1
		Sylvietta virens	1
	Malaconotidae	Laniarius luehderi	1
		Malaconotus blanchoti	1
	Melanopareiidae	Melanopareia torquata	1
	Meliphagidae	Anthochaera phrygia	1
		Anthornis melanura	4
		Prosthemadera novaeseelandiae	3
	Menuridae	Menura novaehollandia	1
	Mimidae	Dumatella carolinensis	4
		Mimus gilvus	4
		Mimus polyglottos	1
		Mimus saturninus	2
		Toxostoma rufun	2
	Mohouidae	Mohua albicilla	1
		Mohua novaeseelandiae	2
	Monarchidae	Hypothymis azurea	1
		Terpsiphone batesi	1
		Terpsiphone mutata	2
		Terpsiphone paradisi	1
		Terpsiphone rufiventer	1
		Trochocercus nitens	1
	Motacillidae	Anthus berthelotii	3
		Anthus cervinus	1
		Anthus cinnamomeus	1
		Anthus hodgsoni	3
		Anthus leucophrys	2
		Anthus nilghiriensis	1
		Anthus novaseelandiae	1
		Anthus rubescens	1
		Anthus rufulus	1
		Anthus trivialis	2
		Motacilla aguimp	1
		Motacilla alba	8
		Motacilla flava	1
		Motacilla flaviventris	1
		Motacilla grandis	1
		Motacilla lugens	1
	Muscicapidae	Alethe castanea	1
		Alethe poliocephala	1
		Alethe poliophyrs	1
		Bradornis microhynchus	1
		Calliope calliope	2
		Cercomela fusca	1
		Chamaetylas poliocephala	1
		Cinclidium leucurum	2
		Copsychus albospecularis	1
		Copsychus malabaricus	2
		Copsychus saularis	1
		Cossyha cyanocampter	1
		Cossypha natalensis	1
		Cossypha niveicapilla	1
		Cosychus saularis	1
		Culicicapa ceylonensis	3
		Cyanoptila cyanomelana	2
		Cyornis banyumas	1
		Cyornis hainanus	1
		Cyornis pallipes	1
		Cyornis sp.	1
		Cyphorhinus arada	1
		Eumyias albicaudatus	1
		Ficedula hyperythra	1
		Ficedula hypoleuca	6
		Ficedula monileger	2
		Ficedula mugimaki	3
		Ficedula narcissina	1
		Ficedula nigrorufa	1
		Ficedula parva	2
		Ficedula semitorcuata	1
		Ficedula strophiata	2
		Ficedula superciliaris	1
		Ficedula westermanni	1
		Ficedula zanthopygia	2
		Irania gitturalis	1
		Larvivora sibilans	1
		Luscinia calliope	1
		Luscinia cyane	2
		Luscinia luscinia	3
		Luscinia megarhynchos	1
		Luscinia suecica	1
		Muscicapa adjusta	1
		Muscicapa aquatica	1
		Muscicapa comitata	1
		Muscicapa ferruginea	1
		Muscicapa latirostris	1
		Muscicapa sethsmithi	1
		Muscicapa striata	3
		Myrmecocichla cinnamomeiventris	1
		Niltava davidi	1
		Niltava grandis	16
		Niltava macgregoriae	2
		Niltava sundara	2
		Oenanthe bottae	1
		Oenanthe isabellina	1
		Oenanthe oenanthe	3
		Oenanthe pleschanka	1
		Phoenicurus auroreus	3
		Phoenicurus frontalis	1
		Phoenicurus ochruros	3
		Phoenicurus phoenicurus	3
		Pogonocichla stellata	1
		Rhinomyias brunneata	1
		Rhopocichla atriceps	1
		Rhyacornis fuliginosus	1
		Saxicola caprata	1
		Saxicola rubetra	1
		Saxicola stejnegeri	1
		Saxicola torquata	2
		Saxicoloides fulicata	1
		Saxicula rubetra	1
		Sholicola albiventris	1
		Sholicola ashambuensis	1
		Sholicola major	1
		Stiphrornis erythrothorax	1
		Tarsiger cyanurus	5
		Tarsiger rufilatus	1
	Nectariniidae	Aethopyga gouldiae	1
		Aethopyga nipalensis	1
		Aethopyga saturata	2
		Aethopyga siparaja	1
		Anthreptes collaris	1
		Anthreptes malacensis	1
		Arachnothera longirostra	2
		Arachnothera magna	2
		Cinnyris chloropygius	1
		Cinnyris erythrocerca	1
		Cinnyris jugularis	1
		Cinnyris minullus	2
		Cinnyris preussi	1
		Cinnyris reichenowi	1
		Cyanomitra alinae	1
		Cyanomitra olivacea	2
		Deleornis fraseri	1
		Hedydipna collaris	2
		Hypogramma hypogrammicum	1
		Nectarinia mariquensis	1
		Nectarinia notata	1
		Nectarinia olivacea	1
		Nectarinia souimanga	1
		Nectarinia sperata	1
		Nectarinia tacazze	1
		Nectarinia verticalis	1
	Nicatoridae	Nicator chloris	1
	Oriolidae	Oriolus chinensis	2
	Panuridae	Panurus biarmicus	4
	Paradisaeidae	Diphyllodes magnificus hunsteini	1
		Lophorina superba	1
		Papula abbotti	1
	Paradoxornithidae	Paradoxornis atrosuperciliaris	2
		Paradoxornis gularis	1
		Paradoxornis nipalensis	2
		Paradoxornis verreauxi	1
		Paradoxornis webbianus	3
		Psittiparus gularis	1
		Suthora poliotis	1
	Paridae	Baelophus bicolor	2
		Cyanistes caeruleus	18
		Cyanistes teneriffae	1
		Melanochlora sultanea	1
		Pardaliparus venustulus	1
		Parus ater	4
		Parus atricapillus	1
		Parus bicolor	1
		Parus caeruleus	2
		Parus carolinensis	1
		Parus cinereus	2
		Parus major	21
		Parus minor	2
		Parus montanus	2
		Parus monticulus	3
		Parus palustris	2
		Parus spilonotus	1
		Parus varius	2
		Parus xanthogenys	2
		Periparus ater	6
		Poecile atricapillus	2
		Poecile gambeli	1
		Poecile palustris	1
		Sittiparus varius	2
		Sylviparus modestus	1
	Parulidae	Basileuterus coronatus	1
		Basileuterus culicivorus	2
		Basileuterus hypoleucus	1
		Basileuterus luteoviridis	1
		Basileuterus nigrocristatus	1
		Dendroica caerulescens	1
		Dendroica castanea	1
		Dendroica coronata	2
		Dendroica discolor	1
		Dendroica dominica	1
		Dendroica fusca	2
		Dendroica pensylvanica	1
		Dendroica petechia	4
		Dendroica pinus	1
		Dendroica virens	1
		Geothylypis trichas	3
		Helmitheros vermivorus	2
		Mniotilta vermivorus	1
		Myioborus miniatus	1
		Myioborus ornatus	1
		Myiothlypis flaveola	1
		Oporornis philadelphia	2
		Parkesia noveboracensis	1
		Parula americana	3
		Phaeothlypis fulvicauda	1
		Protonotaria citrea	3
		Seiurus aurocapillus	3
		Seiurus motacilla	1
		Seiurus noveboracensis	3
		Setophaga petechia	1
		Setophaga ruticilla	5
		Setophaga striata	1
		Vermivora peregrina	2
		Vermivora pinus	1
		Wilsonia citrina	1
	Passerelidae	Ammodramus aurifrons	1
		Ammodramus humeralis	3
		Arremonops conirostris	1
		Arremon aurantiirostris	2
		Arremon brunneinucha	1
		Arremon semitorquatus	2
		Arremon taciturnus	3
		Arremon torquatus	1
		Arremonops conirostris	2
		Atlapetes albinucha	1
		Atlapetes brunneinucha	1
		Atlapetes pallidinucha	1
		Atlapetes schistaceus	1
		Chlorospingus ophthalmicus	2
		Chlorospingus pileatus	1
		Junco hyemalis hyemalis	4
		Melospiza georgiana	1
		Melospiza lincolnii	1
		Melospiza melodia	4
		Melozone fusca	1
		Passerella iliaca	1
		Pipilio erythrophtalmus	2
		Spizella arborea	4
		Spizella passerina	1
		Spizellla pusilla	1
		Zonotrichia albicollis	4
		Zonotrichia capensis	3
		Zonotrichia leucophrys oriantha	2
	Passeridae	Atias hzottentota	1
		Passer cinnamomeus	1
		Passer domesticus	26
		Passer hispaniolensis	1
		Passer montanus	13
		Petronia petronia	2
	Pellorneidae	Alcippe brunnea	1
		Alcippe castaneceps	2
		Alcippe cinerea	1
		Alcippe dubia	1
		Alcippe morrisonia	3
		Alcippe nipalensis	1
		Alcippe poioicephala	2
		Alcippe rufogularis	1
		Illadopsis cleaveri	1
		Illadopsis fulvescens	1
		Illadopsis pyrrhoptera	1
		Illadopsis rufipennis	1
		Macronous gularis	1
		Napothera breavicaudata	1
		Napothera epilepidota	2
		Pellorneum albiventre	1
		Pellorneum ruficeps	3
		Pseudoalcippe abyssinica	1
		Rimator malaoptilus	1
		Sphenocichla humei	2
	Petroicidae	Petroica australis	1
		Petroica longipes	1
		Petroica macrocephala	3
	Philepittidae	Neodrepanis coruscans	1
		Philepitta castanea	1
		Philepitta schlegeli	1
	Phylloscopidae	Phylloscopus borealis	4
		Phylloscopus canariensis	1
		Phylloscopus collybita	5
		Phylloscopus examinandus	1
		Phylloscopus inornatus	3
		Phylloscopus maculinnensis	1
		Phylloscopus maculipennis	1
		Phylloscopus occipitales	1
		Phylloscopus proregulus	3
		Phylloscopus reguloides	3
		Phylloscopus sibilatrix	4
		Phylloscopus trivirgatus	1
		Phylloscopus trochilus	5
		Phylloscopus xanthoschistos	2
		Seicercus affinis	1
		Seicercus nitidus	1
		Seicercus poliogenys	2
		Seicercus tephrocephalus	1
		Seicercus trochiloides	1
		Seicercus valentini	1
		Seicercus whistleri	1
	Pipridae	Chiroxiphia pareola	1
		Lepidothrix coronata	4
		Lepidothrix isodorei	1
		Machaeropterus pyrocephalus	1
		Machaeropterus regulus	2
		Manacus manacus	4
		Manacus vitellinus	1
		Pipra erythrocephala	3
		Pipra fasciicauda	4
		Pipra pipra	1
		Xenopipo holochlora	2
		Xenopipo unicolor	1
	Pittidae	Pitta phayrei	1
	Plastysteiridae	Dyaphorophyia castanea	1
		Batis diops	1
		Batis minor	1
	Ploceidae	Foudia madagascariensis	2
		Foudia omiss	2
		Malimbus malimbicus	1
		Malimbus nitens	1
		Malimbus racheliae	1
		Malimbus rubricollis	1
		Malimbus scutatus	1
		Ploceus alienus	1
		Ploceus cuculatus	1
		Ploceus melanocephalus	1
		Ploceus nelicourvi	1
		Ploceus ocularis	1
		Ploceus pelzelni	1
		Ploceus sakalava	1
		Ploceus velatus	3
		Quelea quelea	1
	Pnoepygidae	Pnoepyga pusilla	1
	Poliopilidae	Ramphocaenus rufiventris	1
		Microbates cenereiventris	1
		Polioptila caerulea	1
		Polioptila dumicola	1
	Prunellidae	Erythacus akahige	1
		Erythacus cyane	1
		Erythacus cyanurus	2
		Prunella collaris	2
		Prunella modularis	6
		Prunella rubida	1
	Pycnonotidae	Alophoixus (Criniger auct.) spp.	1
		Alophoixus pallidus	1
		Andropadus gracilisb	1
		Andropadus latirostris	1
		Andropadus nigroceps	1
		Andropadus virens	1
		Bleda notatus	1
		Bleda syndactyla	2
		Calyptocichla serinus	1
		Chlorocichla flaviventris	1
		Criniger calurus	1
		Criniger chloronotus	1
		Eurillas curvirostris	1
		Eurillas latirostris	2
		Eurillas virens	1
		Hemixos castanonotus	2
		Hypsipetes amaurotis	4
		Hypsipetes leucocephalus	3
		Hypsipetes madagascariensis	4
		Hypsipetes mcclellandii	1
		Hypsipetes propinquus aquilonis	1
		Hyspsipetes amaurotis	1
		Iole indica	1
		Iole propinqua	1
		Ixos mcclellandii	1
		Phyllastrephus cabanisi	1
		Phyllastrephus flavostriatus	1
		Phyllastrephus hypochloris	1
		Phyllastrephus icterinus	1
		Phyllastrephus poensis	1
		Phyllastrephus xavieri	1
		Pycnonotus barbatus	6
		Pycnonotus cafer	1
		Pycnonotus flavescens	1
		Pycnonotus goiavier	1
		Pycnonotus jocosus	1
		Pycnonotus melanicterus	1
		Pycnonotus sinensis	2
		Pycnonotus xanthorrhous	1
		Spizixos canifrons	1
		Spizixos semitorques	2
		Stelgidillas gracilirostris	1
	Regulidae	Regulus calendula	1
		Regulus regulus	4
	Remizidae	Remiz pendulinus	1
	Rhipiduridae	Rhipidura albicollis	1
		Rhipidura fulginosa	3
		Rhipidura hypoxantha	1
	Rhynchocyclidae	Hemitriccus margaritaceiventer	3
		Hemitriccus striaticollis	2
		Tolmomyias flaviventris	2
		Tolmomyias poliocephalus	2
		Scytalopus femoralis	1
		Scytalopus latebricola	1
	Sittidae	Sitta Europaea	7
		Sitta nagaensis	1
		Sitta tephronata	1
	Stenostiridae	Elminia albiventris	1
		Elminia nigromitrata	1
	Sturnidae	Acridotheres fuscus	1
		Acridotheres gingianianius	1
		Acridotheres tristis	2
		Agropsar philippensis	1
		Cinnyricinclus sharpii	1
		Gracupica nigricollis	1
		Lamprotornis purpuropterus	1
		Onychognathus albirostris	1
		Onychognathus tenuirostris	1
		Spodiopsar cineraceus	1
		Spodiopsar sericeus	1
		Sturnus cineraceus	2
		Sturnus contra	3
		Sturnus nigricollis	1
		Sturnus unicolor	1
		Sturnus vulgaris	12
		Onychognathus morio	1
	Syliviidae	Prinia bairdii	1
		Alcippe abyssinica	1
		Cetti sp.	1
		Curruca comunis	1
		Curruca curruca	1
		Megalurus palustris	1
		Megalurus pryeri	1
		Sylvia atricapilla	9
		Sylvia borin	4
		Sylvia communis	4
		Sylvia conspicillata	1
		Sylvia curruca	5
		Sylvia melanocephala	1
		Sylvia nisoria	1
	Thamnophilidae	Cercomacra nigrescens	1
		Cercomacra serva	1
		Cercomacra tyrannina	1
		Cymbilaimus lineatus	1
		Dichrozona cincta	1
		Epinecrophylla erythrura	1
		Epinecrophylla spodionota	1
		Frederickena unduliger	1
		Gymnocichla nudiceps	1
		Gymnopithys leucaspis	5
		Hylophylax naevius	2
		Dysithamnus mentalis	2
		Formicivora grisea	4
		Formicivora intermedia	1
		Formicivora rufa	1
		Hypocnemis cantator	2
		Hypocnemoides maculicauda	1
		Myrmeciza fortis	1
		Myrmeciza immaculata	1
		Myrmeciza longipes	1
		Myrmeciza melanoceps	1
		Myrmoborus myotherinus	2
		Myrmotherula axillaris	2
		Myrmotherula erythrina	1
		Myrmotherula fulviventris	1
		Myrmotherula menetriesii	1
		Myrmotherula multostriata	2
		Pithys albifrons	1
		Pyriglena leucoptera	4
		Sakesphorus canadenses	3
		Sakesphorus luctuosus	2
		Schistocichla leucostigma	1
		Schistocichla schistacea	1
		Taraba major	2
		Thamnomanes ardesiacus	1
		Thamnomanes caesius	2
		Thamnophilus aethiops	1
		Thamnophilus amazonicus	2
		Thamnophilus doliatus	2
		Thamnophilus punctatus	1
		Thamnophilus schistaceus	1
		Thamnophilus torquatus	2
		Willisornis poecilinotus	1
	Thraupidae	Anisognathus igniventris	1
		Anisognathus lacrymosus	1
		Anisognathus somptuosus	1
		Buthraupis montana	1
		Capsiempsis flaveola	1
		Catamblyrhynchus diadema	1
		Catamenia homochroa	1
		Catamenia inornata	1
		Chlorophanes spiza	1
		Coereba flaveola	7
		Conirostrum rufum	1
		Conirostrum sitticolor	1
		Coryphospingus cucullatus	1
		Coryphospingus pileatus	3
		Cyanerpes caeruleus	1
		Cyanerpes cyaneus	2
		Dacnis cayana	4
		Diglossa albilatera	1
		Diglossa caerulescens	1
		Diglossa cyanea	1
		Diglossa humeralis	1
		Diglossa lafresnayii	1
		Diglossa sittoides	1
		Dubusia taeniata	1
		Emberizoides herbicola	1
		Eucometis penicillata	1
		Gubernatrix cristata	1
		Hemispingus atropileus	1
		Hemispingus superciliaris	1
		Hemispingus verticalis	1
		Hemithraupis guira	2
		Heterospingus xanthopygius	1
		Iridosornis rufivertex	1
		Lanio cristatus	1
		Lanio fulvus	1
		Lanio luctuosus	1
		Nemosia pileata	1
		Neothraupis fasciata	2
		Oryzoborus angolensis	1
		Oryzoborus funereus	1
		Paroaria coronata	1
		Paroaria dominicana	1
		Paroaria gularis	1
		Paroaria nigrogenis	1
		Phelpsia inornata	1
		Phrygilus unicolor	1
		Ramphocelus carbo	6
		Ramphocelus dimidiatus	1
		Ramphocelus passerinii	1
		Rhamphocelus carbo	2
		Rhodinocichla rosea	1
		Saltator albicollis	1
		Saltator atriceps	1
		Saltator atricollis	1
		Saltator aurantiirostris	1
		Saltator coerulescens	3
		Saltator grossus	1
		Saltator maximus	6
		Saltator orenocensis	3
		Saltator similis	1
		Saltatricula atricollis	4
		Schistochlamys melanopis	1
		Schistochlamys ruficapillus	3
		Sicalis columbiana	1
		Sicalis flaveola	2
		Sporophila angolensis	2
		Sporophila aurita	1
		Sporophila caerulescens	2
		Sporophila intermedia	1
		Sporophila minuta	1
		Sporophila nigricollis	2
		Sporophila plumbea	3
		Sporophila schistacea	1
		Stilpnia cayana	1
		Stilpnia cyanicollis	1
		Tachyphonus coronatusin	1
		Tachyphonus cristatus	1
		Tachyphonus luctuosus	2
		Tachyphonus phoenicius	1
		Tachyphonus rufus	2
		Tachyphonus surinamus	1
		Tangara cayana	3
		Tangara chilensis	1
		Tangara cyanicollis	2
		Tangara gyrola	1
		Tangara icterocephala	1
		Tangara inornata	1
		Tangara larvata	1
		Tangara mexicana mexicana	1
		Tangara palmarum	3
		Tangara sayaca	5
		Tangara schrankii	1
		Thlypopsis sordida	1
		Thraupis episcopus	3
		Thraupis glaucocalpa	2
		Thraupis palmarum	3
		Thraupis sayaca	2
		Tiaris obscurus	1
		Tiaris olivacea	1
		Volatinia jacarina	6
	Timaliidae	Actinodura egertoni	1
		Chrysomma sinense	2
		Cyanoderma ruficeps	1
		Pomatorhinus erythrocnemis	1
		Pomatorhinus erythrogenys	1
		Pomatorhinus ferrufinosus	1
		Pomatorhinus horsfieldii	1
		Pomatorhinus hypoleucos	1
		Pomatorhinus ruficollis	2
		Pomatorhinus schisticeps	1
		Stachris chrysaea	1
		Stachyris nigriceps	2
		Stachyris pyrrhops	1
		Stachyris ruficeps	1
		Stachyris ruficeps	1
		Stachyris striolata	2
		Yuhina bakeri	1
		Yuhina castaniceps	2
		Yuhina flavicollis	1
		Yuhina gularis	1
		Yuhina nigrimenta	2
		Yuhina zantholeuca	1
	Tityridae	Pachyramphus albogriseus	1
		Pachyramphus cinnamomeus	1
		Pachyramphus polychopterus	4
		Pachyramphus rufus	2
		Pachyramphus versicolor	1
		Platypsaris homochrous	1
		Schiffornis turdina	1
	Troglodytidae	Campylorhynchus brunneicapillus	1
		Campylorhynchus griseus	1
		Campylorhynchus muchalis	1
		Campylorhynchus pusillus	1
		Cantorchilus leucotis	3
		Cinnycerthia peruana	1
		Cinnycerthia unirufa	2
		Cistothorus platensis	1
		Cyphorhinus thoracicus	1
		Henicorhina leucophrys	3
		Microcerculus bambla	1
		Microcerculus marginatus	1
		Pheugopedius coraya	1
		Pheugopedius genibarbis	1
		Thryophilus rufalbus	3
		Thryothorus ludovicianus	4
		Thryothorus modestus	1
		Thryothorus rufalbus	1
		Troglodytes aedon	2
		Troglodytes musculus	3
		Troglodytes solstitialis	1
		Troglodytes troglodytes	6
	Turdidae	Brachypteryx leucophrys	1
		Catharus aurantiirostris	1
		Catharus fuscater	1
		Catharus fuscescens	2
		Catharus minimus	1
		Catharus ustulatus	5
		Enicurus immaculatus	1
		Enicurus leschenaulti	2
		Enicurus maculatus	1
		Enicurus schistaceus	2
		Enicurus scouleri	2
		Geokichla camaronensis	1
		Hylocichla mustelina	2
		Monticola rufiventris	1
		Monticola sharpei	1
		Monticola solitarius	3
		Myadestes melanops	1
		Myophonus caeruleus	3
		Neocossyphus poensis	2
		Stizorhina fraseri	1
		Turdus albicollis	3
		Turdus amaurochalinus	2
		Turdus boulboul	2
		Turdus cardis	5
		Turdus chrysolaus	3
		Turdus eunomus	2
		Turdus flavipes	1
		Turdus fuscater	1
		Turdus grayi	1
		Turdus hortulorum	2
		Turdus ignobilis	2
		Turdus iliacus	2
		Turdus leucomelas	4
		Turdus leucotis	1
		Turdus libonyana	1
		Turdus mandarinus	1
		Turdus merula	15
		Turdus migratorius	3
		Turdus mudigenis	1
		Turdus naumanni	2
		Turdus nudigenis	1
		Turdus obscurus	2
		Turdus obsoletus	1
		Turdus olivaceus	1
		Turdus pallidus	3
		Turdus pelios	1
		Turdus philomelos	12
		Turdus piaggiae	1
		Turdus pilaris	3
		Turdus plebejus	1
		Turdus rufiventris	5
		Turdus serranus	1
		Turdus subalaris	1
		Turdus viscivorus	1
		Zoothera aurea	1
		Zoothera citrina	2
		Zoothera dauma	3
		Zoothera dixoni	1
		Zoothera sibiricus	1
	Tyrannidae	Anairetes agilis	1
		Atalotriccus pilaris	1
		Attila spadiceus	2
		Camptostoma obsoletum	2
		Casiornis fuscus	1
		Cnemotriccus fuscatus	1
		Contopus cinereus	1
		Contopus sordidulus	1
		Contopus virens	1
		Corythopis torquatus	2
		Elaenia chiriquensis	5
		Elaenia cristata	4
		Elaenia flavogaster	5
		Elaenia mesoleuca	1
		Elaenia parvirostris	3
		Elaenia spectabilis	1
		Empidonax alnorum	1
		Empidonax flaviventris	1
		Empidonax traillii	3
		Empidonax virescens	1
		Empidonomus varius	3
		Euscarthmus meloryphus	1
		Euscarthmus rufomarginatus	2
		Inezia subflava	1
		Lathrotriccus euleri	1
		Legatus leuphaius	1
		Leptopogon amaurocephalus	2
		Leptopogon rufipectus	1
		Machetornis rixosa	1
		Mecocerculus leucophrys	1
		Mecocerculus poecilocercus	1
		Mecocerculus stictopterus	1
		Megarynchus pitangua	2
		Mionectes oleagineus	3
		Mionectes olivaceus	2
		Mionectes striaticollis	1
		Myarchus crinitus	1
		Myiarchus ferox	3
		Myiarchus swainsoni	1
		Myiarchus tuberculifer	4
		Myiarchus tyrannulus	1
		Myiarchus venezuelensis	1
		Myiobius atricaudus	3
		Myiodynastes maculatus	2
		Myiopagis caniceps	1
		Myiopagis gaimardii	4
		Myiopagis viridicata	2
		Myiophobus cryptoxanthus	1
		Myiophobus fasciatus	3
		Myiotheretes fumigatus	1
		Myiotriccus ornatus	1
		Myiozetetes cayanensis	3
		Myiozetetes similis	2
		Ochthoeca cinnamomeiventris	1
		Ochthoeca diadema	1
		Ochthoeca fumicolor	1
		Ochthoeca rufipectoralis	1
		Ornithion brunneicapillum	1
		Phaeomyias murina	2
		Phyllomyias nigrocapillus	1
		Phylloscartes flavovirens	1
		Pipromorpha oleaginea	1
		Pitangus lictor	1
		Pitangus sulphuratus	4
		Platyrinchus coronatus	2
		Platyrinchus mystaceus	3
		Poecilotriccus capitalis	1
		Poecilotriccus fumifrons	2
		Poecilotriccus ruficeps	1
		Pyrocephalus rubinus	2
		Pyrrhomyias cinnamomeus	1
		Ramphotrigon ruficauda	1
		Rhytipterna holerythra	1
		Serpophaga subcristata	2
		Sublegatus arenarum	3
		Sublegatus modestus	2
		Terenotriccus erythrurus	1
		Tolmomyias sulphurescens	1
		Tyranniscus villissimus	1
		Tyrannus albogularis	1
		Tyrannus dominicensis	1
		Tyrannus melancholicus	5
		Tyrannus savana	1
		Tyrannus tyrannus	2
	Vangidae	Calicalicus madagascariensis	1
		Cyanolanius madagascarinus	2
		Euryceros prevostii	1
		Falculea palliata	1
		Leptopterus viridis	1
		Mystacornis crossleyi	1
		Newtonia amphichroa	1
		Newtonia amphicroa	1
		Newtonia brunneicauda	2
		Pseudobias wardi	1
		Schetba rufa	1
		Tylas eduardi	1
		Vanga curvirostris	1
	Viduidae	Vidua macroura	1
	Vireonidae	Cyclarhis gujanensis	3
		Hylophilus flavipes	1
		Hylophilus ochraeiceps	1
		Hylophilus pectoralis	2
		Pteruthius melanotis	1
		Pteruthius xanthochlorus	2
		Smaragdolanius pulchellus	1
		Vireo altiloquus	1
		Vireo flavifrons	1
		Vireo flavoviridis	2
		Vireo griseus	3
		Vireo leucophrys	1
		Vireo olivaceus	7
	Zosteropidae	Zosterops japonicus	2
		Zosterops japonicus	6
		Zosterops lateralis	3
		Zosterops maderaspatana	9
		Zosterops palpebrosus	1
		Zosterops senegalensis	1
		Zosterops spp.	1
Pelecaniformes	Ardeidae	Ardea cinerea	5
		Ardeola grayi	1
		Ardeola ibis	1
		Botaurus stellaris	2
		Bubulcus ibis	2
		Butorides striatus	2
		Egretta alba	2
		Egretta garzetta	2
		Egretta intermedia	3
		Egretta thula	1
		Ixobrychus eurhythmus	1
		Ixobrychus minutus	1
		Ixobrychus sinensis	3
		Mesophoyx intermedia	1
		Nycticorax nicticorax	5
	Pelecanidae	Pelecanus occidentalis	2
	Scopidae	Scopus umbrella	2
	Threskiornithidae	Bostrychia carunculata	1
		Plegadis falcinelus	1
Phaethontiformes	Phaethontidae	Phaethon rubricauda	1
Phoenicopteriformes	Phoenicopteridae	Phoenicopterus chilensis	2
		Phoenicopterus ruber	1
Piciformes	Bucconidae	Hypnelus ruficollis	1
		Malacoptila fusca	1
		Monasa nigrifrons	3
		Nonnula Brunnea	1
		Notharchus macrorhynchus	1
		Nystalus chacuru	1
		Nystalus maculatus	1
		Zarhynchus wagleri	1
	Galbulidae	Galbula flavogaster	1
		Galbula ruficauda	3
		Galbula tombacea	1
	Indicatoridae	Indicator minor	1
		Indicator pumilio	1
		Indicator willcocksi	1
		Prodotiscus regulus	1
	Lybiidae	Buccanodon duchaillui	1
		Lybius melanocephalus	1
		Pogoniultis chrysoconus	2
		Pogoniulus atroflavus	1
		Pogoniulus coryphaeus	1
		Pogoniulus pusillas	1
		Pogoniulus scolopaceus	1
		Pogoniulus subsulphureus	1
		Trachyphonus erythrocephalus	1
		Trachyphorus vaillantii	1
	Megalaimidae	Megalaima virens	1
	Picidae	Blythipicus pyrrhotis	1
		Campethera cailliauitii	1
		Campethera nivosa	1
		Colaptes auratus	1
		Colaptes melanochloros	2
		Colaptes punctigula	1
		Colaptes rivolii	1
		Dendrocopos mahrattensis	1
		Dendrocopos major	6
		Dendrocopos minor	1
		Dendrocopos syriacus	1
		Dendropicos abyssinicus	1
		Dendropicos fuscescens	1
		Dinopium javanense	1
		Drycopus martius	1
		Dryobates psserinus	1
		Jynx torquilla	1
		Leiopicus medius	1
		Melanerpes candidus	1
		Melanerpes carolinus	1
		Melanerpes cruentatus	1
		Melanerpes erythrocephalus	1
		Melanerpes rubricapillus	3
		Picoides kizuki	1
		Picoides major	1
		Picoides pubescens	2
		Picummus squamulatus	1
		Picumnus albosquamatus	3
		Picumnus innominatus	2
		Picumnus rufiventris	1
		Picus awokera awokera	1
		Picus canus	1
		Picus flavinucha	1
		Picus viridis	3
		Sasia abnormis	1
		Sasia ochracea	2
		Verreauxia africana	1
		Yungipicus kizuki shikokuensis	1
	Ramphastidae	Andigena hypoglauca	1
		Aulacorhynchus prassinus	1
		Pteroglossus inscriptus	2
		Pteroglossus pluricinctus	1
		Ramphastos toco	1
		Ramphastos witellinus	1
Podicipediformes	Podicipedidae	Podiceps cristatus	1
		Tachybaptus ruficollis	3
Procellariiformes	Hydrobatidae	Hydrobates furcatus	1
		Oceanodroma monorhis	1
	Oceanitidae	Oceanites oceanicus	1
	Procellariidae	Ardenna grisea	1
		Calonectris borealis	1
		Calonectris diomedea	1
		Calonectris leucomelas	1
		Pachyptila belcheri	1
		Pterodroma hypoleuca	1
		Puffinus puffinus	1
Psittaciformes	Cacatuidae	Cacatua haematuropygia	1
		Calyptorhunchus funereus	1
		Calyptorhunchus lathami	1
	Psittacidae	Amazona aestiva	2
		Amazona amazonica	1
		Amazona auropalliata	1
		Amazona autumnalis	2
		Amazona barbadensis	1
		Amazona brasilensis	1
		Amazona farinosa	2
		Amazona guildingii	1
		Amazona oratrix	1
		Amazona viridigenalis	1
		Anodorhynchus hyacinthinus	1
		Ara ambiguus	1
		Ara ararauna	1
		Ara glaucogularis	1
		Ara macao	1
		Aratinga finschi	1
		Aratinga nenday	1
		Aratinga pertinax	2
		Brotogeris chiriri	1
		Brotogeris jugularis	2
		Cyanoliseus patagonus	1
		Cyanoramphus forbesi	1
		Cyanoramphus novazelandiae	1
		Cyanorampus saissei	1
		Diopsittaca nobilis	1
		Enicognathus ferrugineus	1
		Eunymphicus cornutus	1
		Eunymphicus uvaeensis	1
		Eupsittula cactorum	2
		Eupsittula pertinax	2
		Forpus conspicillatus	1
		Forpus xanthopterygius	1
		Myopsitta monachus	1
		Nymphicus hollandicus	1
		Pionus maximiliani	1
		Pionus menstruus	1
		Psittacara leucophtalmus	1
		Psittacula eupatria	2
		Psittacula krameri	3
		Psittacus erithacus	1
		Pyrrhura calliptera	1
		rhynchopsitta pachyrhyncha	1
		Thectocercus acuticaudatus	1
		Touit huetii	1
	Psittaculidae	Agapornis roseicollis	1
		Agapornis taranta	1
Sphenisciformes	Spheniscidae	Eudyptes chrysocome	1
		Eudyptula minor	2
		Megadyptes antipodes	1
		Pygoscelis papua	1
		Spheniscus demersus	3
		Spheniscus humboldti	1
		Spheniscus magellanicus	7
		Spheniscus mendiculus	1
Strigiformes	Strigidae	Aegolius acadicus	1
		Asio clamator	2
		Asio flammeus	4
		Asio otus	4
		Asio stygius	1
		Athene brama	1
		Athene cunicularia	2
		Athene noctua	4
		Bubo bubo	6
		Bubo nipalensis	1
		Bubo scandiacus	2
		Bubo sumatranus	1
		Bubo virginianus	1
		Glaucidium brasilianum	1
		Glaucidium brodiei	2
		Glaucidium cuculoides	2
		Glaucidium passerinum	1
		Ketupa ketupa	1
		Megascops choliba	3
		Ninox japonica totogo	1
		Ninox scultulata	3
		Otus asio	1
		Otus bakkamoena	2
		Otus choliba	1
		Otus elegans	2
		Otus flammeolus	1
		Otus lettia	2
		Otus rutilus	1
		Otus scops	8
		Otus sunia	2
		Phodilus badius	1
		Pulsatrix koeniswaldiana	1
		Strix aluco	7
		Strix leptogrammica	1
		Strix uralensis	2
		Strix virgata	1
	Tytonidae	Tyto alba	6
		Tyto furcata	3
Suliformes	Fregatidae	Fregata andrewsi	1
	Phalacrocoracidae	Phalacrocorax atriceps	1
		Phalacrocorax capillatus	1
		Phalacrocorax carbo	1
	Sulidae	Sula leucogaster	1
		Sula sula	1
Tinamiformes	Tinamidae	Crypturellus parvirostris	1
		Nothocercus julius	1
		Tinamous major	2
Trogoniformes	Trogonidae	Harpactes erythrocephalus	1
		Trogon clathratus	1
		Trogon curucui	1
		Trogon massena	1
		Trogon personatus	1
Vireonidae	Timaliidae	Erpornis zantholeuca	1
